# Supplementary material for: Altered cofactor recruitment and nucleosome dynamics underlie bisphenol A’s impact on ERα-mediated transcriptional bursting
Source: iScience. 2025 Jun 10;28(7):112864. doi: 10.1016/j.isci.2025.112864 (PMC12268693; doi:10.1016/j.isci.2025.112864)
Supplement: Table S1. Parameters extracted from the dose response curves (GraphPad Prism), related to Figure 1 [file mmc2.xlsx]

## Sheet: Sheet1
Ligand	RNA/Cell at Baseline	RNA/Cell at Saturation	Hillslope	EC50 (nM)
1nM E2	14.51	114.3	1.292	0.01841
10μM BPS	10.09	117.4	1.919	67.56
10μM Gen	6.414	107.8	1.834	87.17
10μM BPA	11.3	53.98	20.43	523.3
