# Supplementary material for: Altered cofactor recruitment and nucleosome dynamics underlie bisphenol A’s impact on ERα-mediated transcriptional bursting
Source: iScience. 2025 Jun 10;28(7):112864. doi: 10.1016/j.isci.2025.112864 (PMC12268693; doi:10.1016/j.isci.2025.112864)
Supplement: Table S2. Posterior transition rate median and standard deviations and posterior median transition times for TFF1 gene (G) state dynamics extracted from E2 and BPA treated cells, related to Figure 2 [file mmc3.xlsx]

## Sheet: Sheet1
	E2				BPA
rate	minute-1	SD of Posterior Mean	Median Rate		minute-1	SD of Posterior Mean	Median Rate
Rate 1f	3.37793e-05	1.22756e-06	20.5583	d	3.47189e-05	9.45321e-07	20.0019	d
Rate 1b	0.000319825	4.21208e-05	52.1118	h	0.000608164	5.84648e-05	27.4049	h
Rate 2f	0.00859063	0.00214403	1.9401	h	0.0114524	0.00149994	1.4553	h
Rate 2b	0.00700249	0.00239939	2.38011	h	0.174714	0.0195637	0.0953942	h
