# Supplementary material for: Altered cofactor recruitment and nucleosome dynamics underlie bisphenol A’s impact on ERα-mediated transcriptional bursting
Source: iScience. 2025 Jun 10;28(7):112864. doi: 10.1016/j.isci.2025.112864 (PMC12268693; doi:10.1016/j.isci.2025.112864)
Supplement: Table S3. smFISH probe sequences [file mmc4.xlsx]

## Sheet: Sheet1
GREB1_exon_1	ggagtaagcacactcgatga
GREB1_exon_2	gatgatgaccacgtagttgg
GREB1_exon_3	aaagaatccgggcttggtat
GREB1_exon_4	ctcgtaattgacttccttct
GREB1_exon_5	aaatgtcaatgtcaccctct
GREB1_exon_6	tttcctggtgaaatttgtcc
GREB1_exon_7	ggcagcgagtgaggaagaaa
GREB1_exon_8	attgtaacttgtgcacaccg
GREB1_exon_9	aacacacatgggagaggagc
GREB1_exon_10	cagattttgggtgctggaat
GREB1_exon_11	atgagaaagtccaccttctc
GREB1_exon_12	cgtgtctagcttcagaacat
GREB1_exon_13	ggagttttgcagaaaagcct
GREB1_exon_14	cgacgggtcactttgagaat
GREB1_exon_15	aaggaggtcacgtgaagtgt
GREB1_exon_16	tatcgtatctgagcaagggg
GREB1_exon_17	gctgcacgagaacaaaggtc
GREB1_exon_18	ctgagctgctttacgaagtg
GREB1_exon_19	ggtcacagtacctcaaagac
GREB1_exon_20	aggacactgaggaactgcag
GREB1_exon_21	acttctgtgagccgaacaag
GREB1_exon_22	tcagattcttctctgaggtt
GREB1_exon_23	gggtcgtgaatgatgtagtc
GREB1_exon_24	cgaacaaatcaggctggcat
GREB1_exon_25	ttcactctttataccctgat
GREB1_exon_26	ctcctagcatggagtaagag
GREB1_exon_27	tgatgaagtgcagctggatc
GREB1_exon_28	gctgaagacaaagtggtgct
GREB1_exon_29	ggtacagattaaagagccca
GREB1_exon_30	acaaccagcacgtgcaaatg
GREB1_exon_31	caactccagcactgttgaag
GREB1_exon_32	caatgaaaggccagatgtcc
GREB1_exon_33	ggttgaagtctacatcgtca
GREB1_exon_34	atgtgatgtggaaggacctg
GREB1_exon_35	ccgagcagctgatgtttaaa
GREB1_exon_36	agatgacacacaacgtcgca
GREB1_exon_37	agaaaaaagagcggccggtc
GREB1_exon_38	gagcactcatctcttcagaa
GREB1_exon_39	tttagcctcaacagcatgag
GREB1_exon_40	aatgggctttaaaacagccc
GREB1_exon_41	atggaagcacacgaatggca
GREB1_exon_42	ggcaccgctacaaaataacc
GREB1_exon_43	catttttgccctttctaaga
GREB1_exon_44	agtaagcaatgtggtccttt
GREB1_exon_45	ggttgttttcattgtctgtt
GREB1_exon_46	aagtgagattcttccctgag
GREB1_exon_47	caagatgatcactgtccagg
GREB1_exon_48	tcttcggcatcatcttttac
GREB_intron_29-30_1	ctgggacaacggagagcaag
GREB_intron_29-30_2	gaagctgaatgatctgcgaa
GREB_intron_29-30_3	agcatcatgagaattggtga
GREB_intron_29-30_4	agtccaatataactcactca
GREB_intron_29-30_5	ttttcttcagggctaaagct
GREB_intron_29-30_6	tatgtacagaaacctacgga
GREB_intron_29-30_7	tgtgagcacttctgcgacta
GREB_intron_29-30_8	gagcaattgaatcctctgga
GREB_intron_29-30_9	tggagaggtactccgtgaac
GREB_intron_29-30_10	aacctcccagggtaaaaacg
GREB_intron_29-30_11	caacacgacctcacgcatcg
GREB_intron_29-30_12	ccaagtgcacgtgagaaacg
GREB_intron_29-30_13	aaaccacaaaagcactgccc
GREB_intron_29-30_14	cacaggaaaggcagtgtgta
GREB_intron_29-30_15	aaacgcacaggacagacagg
GREB_intron_29-30_16	caagaccttccttactctag
GREB_intron_29-30_17	catcgtagggggctatgaag
GREB_intron_29-30_18	cttgaaagagacatggcctc
GREB_intron_29-30_19	aaaaacctttactgacccca
GREB_intron_29-30_20	tcatttcccagggctcaatg
GREB_intron_29-30_21	cagaggtagaagagagaccc
GREB_intron_29-30_22	aggaagcttgcaggatactg
GREB_intron_29-30_23	aaggcttggttgtagccttg
GREB_intron_29-30_24	tggggcaggtgagaacacac
GREB_intron_29-30_25	aaggaagagcgtggcctgag
GREB_intron_29-30_26	tagttatgcaactaggcacc
GREB_intron_29-30_27	ccagtggacacatagtatga
GREB_intron_29-30_28	cataatcataccaggtctct
GREB_intron_29-30_29	tttacgtcttaattccccag
GREB_intron_29-30_30	agctatcaagacttgctgtg
GREB_intron_29-30_31	cattgcttcctggaagacac
GREB_intron_29-30_32	cacgggactggggagaactt
GREB_intron_29-30_33	ggcattagggcaggatcaag
GREB_intron_29-30_34	agggatagagcctgggaaag
GREB_intron_29-30_35	actccatcaggagtttacag
GREB_intron_29-30_36	cagtggagatggagctggtg
GREB_intron_29-30_37	gaaaaggggcaatccctgac
GREB_intron_29-30_38	agaacaatgaggagaggccc
GREB_intron_29-30_39	gggcctttatttaaaggtct
GREB_intron_29-30_40	atctcaatgatgctgtaagt
GREB_intron_29-30_41	acaaacctcacacaatcgta
GREB_intron_29-30_42	gtctgttctccctgattaaa
GREB_intron_29-30_43	tggtggagaccctggtaaag
GREB_intron_29-30_44	cgttttaaagccacatctgg
GREB_intron_29-30_45	agctttcttatgcataacca
GREB_intron_29-30_46	gcagtgatttcactcacatg
GREB_intron_29-30_47	tactcctgagcatggggatt
GREB_intron_29-30_48	tagccatgtgtctaacatct
EGR3_mRNA_1	agaccgatgtccattacatt
EGR3_mRNA_2	taagagagttccgggttggg
EGR3_mRNA_3	aactttcccaagtaggtcac
EGR3_mRNA_4	agttggaaggggagtcgaag
EGR3_mRNA_5	tgaggctaatgatgttgtcc
EGR3_mRNA_6	cagttggagtaggggggtag
EGR3_mRNA_7	aaagacacgggctctgagta
EGR3_mRNA_8	ggtaatcctggggggaatag
EGR3_mRNA_9	atggggaagagattgctgtc
EGR3_mRNA_10	gtggtagaggttgtagtcag
EGR3_mRNA_11	gaatggagcccatgtcgttg
EGR3_mRNA_12	gtctccagaggggtaatagg
EGR3_mRNA_13	tcgtccgaacggctgaaacg
EGR3_mRNA_14	tgaagctccgcatgcagatc
EGR3_mRNA_15	atgagtgcggatgtgagtgg
EGR3_mRNA_16	tttgcttgaggtggatcttg
EGR3_mRNA_17	aggggaaaagtggggatctg
EGR3_mRNA_18	cggcgtgaaaggttgggaac
EGR3_mRNA_19	cgaactgaacaaagcgggct
EGR3_mRNA_20	ggagacgtgggggaaacaat
EGR3_mRNA_21	gagtcttcgagggggtatag
EGR3_mRNA_22	cagttcagctcaagagtctt
EGR3_mRNA_23	tggggaagagtttggggtaa
EGR3_mRNA_24	catgatttcagagcggatgg
EGR3_mRNA_25	aaaaggaggggttctgaggg
EGR3_mRNA_26	tttctccccacagatcaaac
EGR3_mRNA_27	actcaggaacatagatttct
EGR3_mRNA_28	ccttagagattttattttgc
EGR3_mRNA_29	cactgcactggataaccaag
EGR3_mRNA_30	gctgtatacgcctacaaatt
EGR3_mRNA_31	ccccatatctttgaggaaat
EGR3_mRNA_32	ctcattcatccacatggatt
EGR3_mRNA_33	tgtacgagaagggctggcag
EGR3_mRNA_34	ttactccacttcaaaggagc
EGR3_mRNA_35	acattcagtcaagaccatgc
EGR3_mRNA_36	ttccactagagtccttttag
EGR3_mRNA_37	tacctggaaattcacaaccc
EGR3_mRNA_38	gaaaaaatatgggccctcct
EGR3_mRNA_39	tgcatataccagaaggagcg
EGR3_mRNA_40	tagcacaaccttttggcaac
EGR3_mRNA_41	aaatatcattccccataggt
EGR3_mRNA_42	gttggtgaagaatttcacct
EGR3_mRNA_43	tgctcacagtgcaaatggta
EGR3_mRNA_44	ggctgattgtcagcaaacac
EGR3_mRNA_45	acaggccaaactaaagcttt
EGR3_In_HCR_1	GGGAGCTCTCCCTTCACCTACC
EGR3_In_HCR_2	CGTAGAAGGGTGTCGCCCTCA
EGR3_In_HCR_3	GCGCACACACTCACGTACCACAC
EGR3_In_HCR_4	CTGCACACACAGCGCACAAG
EGR3_In_HCR_5	CTCTTCCCTTGGCCCTGTCC
EGR3_In_HCR_6	CTCTCCACCGCACACAACTCG
